# Supplementary material for: Cross-Validation of a New General Population Resting Metabolic Rate Prediction Equation Based on Body Composition
Source: Nutrients. 2023 Feb 4;15(4):805. doi: 10.3390/nu15040805 (PMC9960966; doi:10.3390/nu15040805)
Supplement: Supplementary file 1 [file nutrients-15-00805-s001.zip]

Archive with 1 entries (1 files):
- nutrients-2170786-supplementary.pdf
